# Supplementary material for: Social inheritance can explain the structure of animal social networks
Source: Nat Commun. 2016 Jun 28;7:12084. doi: 10.1038/ncomms12084 (PMC4931239; doi:10.1038/ncomms12084)
Supplement: Supplementary Data 1 — Code for simulating the basic social inheritance model [file ncomms12084-s2.txt]

//
//  SocialInheritanceSimulation.cpp
//  This code can be used to simulate the social inheritance model of social network dynamics (Ilany & Akcay, 2016)
//  Reference:
//
//  This code generates network files in Pajek format.
//  This code uses the SNAP network analysis library: http://snap.stanford.edu/

#include <stdio.h>
#include <math.h>
#include "Snap.h"


// Main simulation function. Generates network dynamics via iteration
TIntFltPrV NetworkIterate (PUNGraph& myG, float pn, float pr, int iterations, TIntFltPrV traits, float mu=0){
    TFlt::Rnd.PutSeed(0);
    TInt::Rnd.PutSeed(0);
    TRnd R; R.PutSeed(0);
    
    for (int i=0;i<iterations;i++) // simulation iterations
    {
	int dead = myG->GetRndNId(); // choosing a random individual to kill
        myG->DelNode(dead);
        if (mu > 0){
            for (int t=0; t<traits.Len(); t++)
            {
                if (traits[t].Val1() == dead) {
                    traits.Del(t); // delete the dead from the traits vector
                    break;
                }
            }
        }
        int mother = myG->GetRndNId();
        int newborn = myG->AddNode(); // adding newborn to network
        if (mu > 0){
            float trait;
            TFlt IsMutation = TFlt::GetRnd();
            if (IsMutation < mu) trait = TFlt::GetRnd(); // large mutation
            else { // small mutation: trait value will be near mother's
                trait = R.GetNrmDev()/10;
                for (int t = 0; t<traits.Len(); t++) {
                    if (traits[t].Val1 == mother) { // finding mother in traits vector
                        trait += traits[t].Val2();
                        if (trait > 1) trait = 1;
                        if (trait < 0) trait = 0;
                        break;
                    }
                }
            }
            TIntFltPr newpair; newpair.Val1=newborn; newpair.Val2=trait;
            traits.Add(newpair);
        }
        for (TUNGraph::TNodeI NI = myG->BegNI(); NI < myG->EndNI(); NI++) { // connecting the newborn by iterating through the nodes
            TFlt rnd = TFlt::GetRnd();
            if (myG->IsEdge(mother, NI.GetId())) // if focal individual connected to mother
            {
                if (rnd <= pn) myG->AddEdge(newborn,NI.GetId());
            }
            else // if focal not connected to mother
            {
                if (rnd <= pr) myG->AddEdge(newborn,NI.GetId());
            }
            
        }
        myG->AddEdge(newborn,mother);
    }
    return traits;
}

// Initlialize the traits vector
TIntFltPrV InitTraits(PUNGraph myG){
    TIntFltPrV traits;
    for (TUNGraph::TNodeI NI = myG->BegNI(); NI < myG->EndNI(); NI++) {
        float trait = TFlt::GetRnd();
        TIntFltPr tr; tr.Val1 = NI.GetId(); tr.Val2 = trait;
        traits.Add(tr);
    }
    return traits;
}

// Generates networks from given pn and pr
void GenerateDistributions (int N, float pn, float pr){
    float init_ties = 0.1;
    int n = 2000; // simulation iterations
    int nets = 500; //number of networks
    TInt::Rnd.PutSeed(0);
    TFlt::Rnd.PutSeed(0);
    TStrV filen;
    for (TInt i=1;i<=nets;i++) {filen.Add(i.GetStr());} // creating file names
    TStr fnm;
    float mu = 0.05; // mutation rate
    TIntFltPrV traits;
    //int mother_by_payoff = 1; // choose mothers based on their payoffs
    for (int j=0;j<nets;j++) {
        PUNGraph myG = TSnap::GenRndGnm<PUNGraph>(N, N*(N-1)*init_ties/2, false, TInt::Rnd); //generate random network
        TIntFltPrV traits = InitTraits(myG);
        NetworkIterate(myG, pn, pr, n, traits, mu);
        fnm = "Matrix"; fnm+=filen[j]; fnm+=".csv";
        TSnap::SavePajek(myG, fnm);
    }
    return;
}

int main(int argc, char* argv[]) {
    GenerateDistributions(atoi(argv[1]), atof(argv[2]), atof(argv[3]));
    return 0;
}
